# Supplementary material for: Structural mechanisms of TRPV6 inhibition by ruthenium red and econazole
Source: Nat Commun. 2021 Nov 1;12:6284. doi: 10.1038/s41467-021-26608-x (PMC8560856; doi:10.1038/s41467-021-26608-x)
Supplement: Supplementary file 4 — Source Data [file 41467_2021_26608_MOESM4_ESM.xlsx]

## Sheet: Sheet1
	Figure 4 panel E
	Conc	WT											Conc	T539A
	0.1	0.99804	0.91248	0.9804	--	--	--	--	--	--			0.3	0.88653	0.9302	0.99018
	0.3	0.84063	0.94121	1.05683	--	--	--	1.01703	1.07362	1.16872			1	0.87338	0.61399	0.82918
	0.5	1.16852	1.05291	0.80013	--	--	--	--	--	--			3	0.42301	0.43353	0.55454
	1	1.03723	0.99543	1.0405	0.72207	0.7988	0.83336	0.80246	1.03589	1.09641			10	0.26727	0.2557	0.19519
	2	0.83475	0.77531	0.79099	--	--	--	--	--	--
	3	0.64664	0.66623	0.516	0.45864	0.48108	0.46627	0.67435	0.59497	0.67278
	6	0.40627	0.41999	0.41019	--	--	--	0.43857	0.42678	0.38748
	10	0.28805	0.3083	0.30438	0.1813	0.14226	0.17771	0.33089	0.31517	0.30967
	Conc	L475A				Conc	F472A							Conc	W495A
	3	0.88611	0.87274	0.89428		0.3	0.77976	1.16964	0.85417	--	--	--		10	1.32228	0.84448	0.94819	1.23335	1.02916	0.89511
	10	0.91954	0.86234	0.82001		1	1.16369	1.07738	0.875	--	--	--		30	1.10561	1.15561	0.90189	0.95904	1.01679	1.09516
	30	0.91805	0.7955	0.71305		3	0.83036	1.00298	0.89286	1.22941	1.12919	1.37641		100	0.99819	0.92782	0.91486	0.98379	1.08073	1.00648
	100	0.60906	0.53702	0.54741		10	1.06548	0.7381	1.0506	0.73163	1.25614	1.06237		300	1.06672	0.90004	0.87226	--	--	--
	300	0.61649	0.51919	0.33276		100	1.10119	1.22619	1.05655	0.95547	1.24612	0.9087		1000	0.88893	0.80374	0.93338	--	--	--
	1000	0.41	0.2206	0.30676		300	1.47917	1.15774	--	0.99222	0.80179	1.02562		3000	0.68707	0.50187	0.44632	--	--	--
	3000	0.18049	0.14261	0.13147		1000	--	--	--	1.00558	0.78509	0.72829
						3000	--	--	--	0.48107	0.48776	0.59466
